# Supplementary material for: Identification of Novel Antifungal Skeleton of Hydroxyethyl Naphthalimides with Synergistic Potential for Chemical and Dynamic Treatments
Source: Molecules. 2022 Dec 2;27(23):8453. doi: 10.3390/molecules27238453 (PMC9739515; doi:10.3390/molecules27238453)
Supplement: Supplementary file 1 [file molecules-27-08453-s001.zip]

Archive with 1 entries (1 files):
- molecules-2033781-supplementary.pdf
